# Supplementary material for: Comparative genome and phenotypic analysis of Clostridium difficile 027 strains provides insight into the evolution of a hypervirulent bacterium
Source: Genome Biol. 2009 Sep 25;10(9):R102. doi: 10.1186/gb-2009-10-9-r102 (PMC2768977; doi:10.1186/gb-2009-10-9-r102)
Supplement: Additional data file 2 — Fourteen CDSs have been disrupted by an insertion in both 027 strains but are intact in 630, and, conversely, 12 CDSs are intact in both 027 strains but have been disrupted in 630. [file gb-2009-10-9-r102-S2.xls]

## Sheet: Sheet1
630 Systematic No		R20291 Systematic No		CD196 Systematic No		Disruption	630 Annotation
CD0054	Functional	CDR20291_0047	Non-functional	CD196_0059	Non-functional	A.Insertion (027)	putative thymidylate synthase
CD0405	Functional	CDR20291_0376	Non-functional	CD196_0391	Non-functional	A.Insertion (027)	putative RNA pseudouridine synthase
CD0414	Functional	Not annotated	Non-functional	Not annotated	Non-functional	A.Insertion (027)	putativel membrane protein
CD0575	Functional	CDR20291_0499	Non-functional	CD196_0515	Non-functional	A.Insertion (027)	conserved hypothetical protein
CD0589	Functional	CDR20291_0513	Non-functional	CD196_0531	Non-functional	A.Insertion (027)	hypothetical protein
CD0895	Functional	CDR20291_0825	Non-functional	D196_0846	Non-functional	A.Insertion (027)	metallo-beta-lactamase superfamily exported
CD0952	Functional	Not annotated	Non-functional	Not annotated	Non-functional	A.Insertion (027)	phage protein
CD1126A	Functional	Not annotated	Non-functional	Not annotated	Non-functional	A.Insertion (027)	putative transcriptional regulator
CD1233A	Functional	Not annotated	Non-functional	Not annotated	Non-functional	A.Insertion (027)	hypothetical protein
CD2825	Functional	CDR20291_2716	Non-functional	CD196_2668	Non-functional	A.Insertion (027)	putative flavodoxin
CD2998	Functional	CDR20291_2833	Non-functional	CD196_2787	Non-functional	A.Insertion (027)	putative iron ABC transporter, permease protein
CD3111	Functional	CDR20291_2949	Non-functional	CD196_2903	Non-functional	A.Insertion (027)	conserved hypothetical protein
CD3120	Functional	Not annotated	Non-functional	Not annotated	Non-functional	A.Insertion (027)	putative transcriptional regulator
CD3616	Functional	CDR20291_3477	Non-functional	CD196_3431	Non-functional	A.Insertion (027)	putative Na+/H+ exchanger
CD0157	Non-functional	CDR20291_0156	Functional	CD196_0169	Functional	B.Point mutation (630)	putative membrane protein (pseudogene)
CD0348	Non-functional	CDR20291_0353	Functional	CD196_0367	Functional	B.Point mutation (630)	conserved hypothetical protein (pseudogene)
CD0525	Non-functional	CDR20291_0451	Functional	CD196_0465	Functional	B.Point mutation (630)	putative aminobenzoyl-glutamate transporter
CD1388	Non-functional	CDR20291_1234	Functional	CD196_1256	Functional	B.Point mutation (630)	putative transcriptional regulator (pseudogene)
CD1982	Non-functional	CDR20291_1907	Functional	CD196_1864	Functional	B.Point mutation (630)	conserved hypothetical protein (pseudogene)
CD3020	Non-functional	CDR20291_2856	Functional	CD196_2809	Functional	B.Point mutation (630)	conserved hypothetical protein (pseudogene)
CD3156A	Non-functional	CDR20291_3008	Functional	CD196_2961	Functional	B.Point mutation (630)	conserved hypothetical protein (pseudogene)
CD3185	Non-functional	CDR20291_3041	Functional	CD196_2995	Functional	B.Point mutation (630)	conserved hypothetical protein (pseudogene)
CD3611	Non-functional	CDR20291_3450	Functional	CD196_3404	Functional	B.Point mutation (630)	putative multidrug resistance protein
CD3674	Non-functional	CDR20291_3534	Functional	CD196_3488	Functional	B.Point mutation (630)	methyltransferase (putative glucose inhibited
CD0200	Non-functional	CDR20291_0200	Functional	CD196_0213	Functional	C.Sequence loss (630)	LysR-family transcriptional regulator (partial)
CD0202	Non-functional	CDR20291_0203	Functional	CD196_0216	Functional	C.Sequence loss (630)	conserved hypothetical protein
	Non-functional	CDR20291_0501	Functional	CD196_0518	Functional	C.Sequence loss (630)	putative uncharacterized protein;
CD0607	Non-functional	CDR20291_0530	Functional	CD196_0546	Functional	C.Sequence loss (630)	putative transposase-like protein B
CD0647	Non-functional	CDR20291_0569	Functional	CD196_0587	Functional	C.Sequence loss (630)	conserved hypothetical protein (partial)
CD0678	Non-functional	CDR20291_0604	Functional	CD196_0622	Functional	C.Sequence loss (630)	putative transcriptional regulator
CD1944	Non-functional	CDR20291_1867	Functional	CD196_1824	Functional	C.Sequence loss (630)	conserved hypothetical protein
CD2824	Non-functional	CDR20291_2714	Functional	CD196_2667	Functional	C.Sequence loss (630)	putative membrane protein
CD0354	Non-functional	CDR20291_0358	Functional	CD196_0372	Functional	D.Insertion (630)	putative membrane protein
CD0495	Non-functional	CDR20291_3279	Functional	CD196_3233	Functional	D.Insertion (630)	putative regulatory protein (pseudogene)
CD0816	Non-functional	CDR20291_0747	Functional	CD196_0766	Functional	D.Insertion (630)	PTS system, IIabc component
CD0903	Non-functional	CDR20291_0833	Functional	CD196_0853	Functional	D.Insertion (630)	putative oxidoreductase (pseudogene)
CD1311	Non-functional	CDR20291_1153	Functional	CD196_1175	Functional	D.Insertion (630)	putative RNA-binding protein
CD1499	Non-functional	CDR20291_1349	Functional	CD196_1372	Functional	D.Insertion (630)	putative membrane protein (virulence factor
CD1718	Non-functional	CDR20291_1617	Functional	CD196_1642	Functional	D.Insertion (630)	putative hydantoinase
CD1820	Non-functional	CDR20291_1715	Functional	CD196_1740	Functional	D.Insertion (630)	adenine deaminase
CD1891	Non-functional	CDR20291_1811	Functional	CD196_1766	Functional	D.Insertion (630)	ABC transporter substrate-binding protein
CD2553	Non-functional	CDR20291_2439	Functional	CD196_2392	Functional	D.Insertion (630)	phosphotransferase system, C component
CD2952A	Non-functional	CDR20291_2785	Functional	CD196_2738	Functional	D.Insertion (630)	ABC transporter, ATP-binding protein
CD3349	Functional	CDR20291_3193	Functional	CD196_3147	Functional	D.Insertion (630)	putative exosporium glycoprotein
CD0672	Functional	CDR20291_0595	Non-functional	CD196_0613	Non-functional	E.Point mutation (027)	conserved hypothetical protein
CD1572	Functional	CDR20291_1469	Non-functional	CD196_1494	Non-functional	E.Point mutation (027)	transposase-like protein B
CD2126	Functional	CDR20291_2033	Non-functional	CD196_1990	Non-functional	E.Point mutation (027)	putative membrane protein
CD0682	Functional	CDR20291_0608	Non-functional	CD196_0626	Non-functional	F.Sequence loss (027)	putative sodium:solute symporter
CD1656	Functional	CDR20291_1554	Non-functional	CD196_1579	Non-functional	F.Sequence loss (027)	putative membrane protein
CD1903	Functional	CDR20291_1823	Non-functional	CD196_1778	Non-functional	F.Sequence loss (027)	putative lipoprotein signal peptidase
CD2669	Functional	CDR20291_2557	Non-functional	CD196_2510	Non-functional	F.Sequence loss (027)	putative Na(+)/H(+) antiporter
CD1090	Non-functional	CDR20291_0949	Functional	CD196_0971	Functional	G.Insertion (630,R20291)	two-component sensor histidine kinase
CD1844	Non-functional	CDR20291_1739	Functional	CD196_1764	Functional	G.Insertion (630,R20291)	putative cell surface protein (pseudogene)
CD0412	Functional	CDR20291_1743	Non-functional	Not present		H.Insertion (R20291)	putative conjugal transfer protein
CD1849	Functional	CDR20291_1743	Non-functional			H.Insertion (R20291)	putative conjugal transfer protein
CD2604	Non-functional	CDR20291_2491	Functional	CD196_2444	Functional	I.Seq loss & PM (630)	binary ADP-ribosyltransferase Cdt toxin
CD2605	Non-functional	CDR20291_2492	Functional	CD196_2445	Functional	I.Seq loss & PM (630)	ADP-ribosyltransferase (pseudogene)
